# Supplementary material for: A Comparative Study of Techniques for Differential Expression Analysis on RNA-Seq Data
Source: PLoS One. 2014 Aug 13;9(8):e103207. doi: 10.1371/journal.pone.0103207 (PMC4132098; doi:10.1371/journal.pone.0103207)
Supplement: Supporting Information S1 — Figure S1, Venn diagram showing the number of differentially expressed genes identified by two versions of Cuffdiff2. Figure S2, The effects of biological replicates on the differential expression analysis for Cuffdiff v2.0.2. Figure S3, The detected fold changes of all the differentially expressed genes identified by three tools were compared and shown, including DESeq vs. edgeR (top panel), DESeq vs. Cuffdiff2 (middle panel) and edgeR vs. Cuffdiff2 (bottom panel). File S1, Analysis pipelines, methods and examples of commands for differential expression analysis, subsampling fastq files and generating SAM/BAM files based on simulated count values. File S2, The raw count values for genes with high fold changes were picked up by edgeR but not by DESeq. Genes with high fold changes (the absolute value of log2 fold changes larger than 2) identified as DEGs by edgeR but not by DESeq are listed in the file. The gene ID, the log2 fold changes (logFC) and FDR from DESeq, the logFC and FDR from edgeR, the raw count values for the four replicates of sample K (K1–K4) and sample N (N1–N4) are shown in each of the columns. Table S1, Numbers of reads for the human hbr and uhr samples from the MAQC dataset. Table S2, Numbers of reads for the mouse neurosphere samples for treatment groups of K and N (the K_N dataset). Table S3, The number of reads for each individual sample of the LCL3 dataset. Table S4, The definition for TP, FP, TN, FN, TPR and FPR. Table S5, The false positive rate for Cuffdiff2, DESeq and edgeR based on the LCL1 dataset. (ZIP) [file pone.0103207.s001.zip › Supporting Information S1/File S1.txt]

# Analysis pipelines, methods and examples of commands for differential expression analysis, subsampling fastq files and generating SAM/BAM files based on simulated count values.

###################################################
1. Differential expression analysis using cuffdiff2, DESeq and edgeR

1.1. align short reads to the reference genome using Tophat
tophat -r 100 -G mm10.gtf -p 6 -o tophat_out mm10_index_base sample_read1.fastq.gz sample_read2.fastq.gz

1.2. run cuffdiff2
cuffdiff -p 24 -q -o cuffdiff_out --compatible-hits-norm  --multi-read-correct -L condition1,condition2 mm10.gtf tophat_out_condition1(replicates_are_comma_separated) tophat_out_condition2(replicates_are_comma_separated)

1.3. run HTseq_count to prepare count matrices for DESeq and edgeR
# only generate the count matrices for K_N (mouse) datasets
samtool view tophat_out/accepted_hits.bam | htseq-count - -s no mm10.gtf > sample_countfile
# generate both the count matrices and the SAM file with "XF" tags for LCL (human) datasets
samtool view tophat_out/accepted_hits.bam | htseq-count - -s no hg19.gtf -o tophat_out/accepted_hits.sam > sample_countfile

1.4. run DESeq
# set your own working derectory for running DESeq
setwd("/YOUR_WORKING_DIRECTORY")
sampleTables = data.frame(samplenames = c("sample1_condition1", "sample2_condition1",..., "sample1_condition2", "sample2_condition2",...), 
		filenames = c("sample1_condition1_file", "sample2_condition1_file",..., "sample1_condition2_file", "sample2_condition2_file",...), 
		condition = c("con1","con1",...,"con2","con2",...))
library( "DESeq" )
cds = newCountDataSetFromHTSeqCount(sampleTables, directory = "dir_tophat_out")
cds = estimateSizeFactors( cds )
sizeFactors( cds )
cds = estimateDispersions( cds )
str( fitInfo(cds) )
res = nbinomTest( cds, "con1", "con2" )
write.table(res, "out.DESeq", quote = FALSE, sep = "\t")

1.5. create a Targets file for edgeR
create a file called Targets.txt. This file contains three tab delimited
colunms, location of count file, condition and description,example is as
following,
files   group   description
htseq_sample1.count con1      R1KS
htseq_sample2.count con1      R2KS
htseq_sample3.count con2      R1NS
htseq_sample4.count con2      R2NS

1.6. run edgeR
# set your own working derectory for running edgeR
setwd("/YOUR_WORKING_DIRECTORY")
library("edgeR")
targets=readTargets(file="Targets.txt")
d=readDGE(targets, header=FALSE)
d=calcNormFactors(d)
d=estimateCommonDisp(d, verbose=TRUE)
d=estimateTagwiseDisp(d, trend="none")
et=exactTest(d)
write.table(topTags(et,n=nrow(et$table)), "out.edgeR", quote = FALSE, sep = "\t")

###################################################
2. Subsampling fastq files

2.1. Subsampling paired-end fastq files for K_N datasets
# PERL script: subsample_fastq_paired_range.pl
# Usage:  subsample_fastq_paired_range.pl read_num1(min) read_num2(max) input_fq1 input_fq2 output_fq1 output_fq2

# This script is used to subsample Illumina paired-end reads. It will generate a random number between "read_num1" and "read_num2" for subsamling. 
# The input fastq file can be gzipped files (file name ends with ".gz", eg. XXX.fq.gz or XXX.fastq.gz) or unzipped fastq files (eg. XXX.fq or 
# XXX.fastq). This script applies the "shuffle" function in List::Util module to shuffle an array randomly (each array value represents one pair 
# of reads) and then randomly pick out a certain number of reads as a subset.

# Examples for subsampling fastq files:
# (1) Subsampling fastq files (~20 million paired-end reads, within +/- 1% fluctuations) using this PERL script for one K_N sample
# ~95G RAM needed for sample R1, but 30~50G RAM for other K_N samples
subsample_fastq_paired_range.pl 19800000 20200000 R1KS_read1.fastq.gz R1KS_read2.fastq.gz R1KS_20M_read1.fastq R1KS_20M_read2.fastq

# (2) Subsampling fastq files (~5 million paired-end reads) using this PERL script for all K_N samples
for i in "R1KS" "R2KS" "R4KS" "R1NS" "R2NS" "R3NS" "R4NS"
do
subsample_fastq_paired_range.pl 4950000 5050000 ${i}_read1.fastq.gz ${i}_read2.fastq.gz ${i}_5M_read1.fastq ${i}_5M_read2.fastq
done

2.2. Subsampling single-end fastq files for LCL datasets
# PERL script name: subsample_fastq_single_range.pl
# Usage: subsample_fastq_single_range.pl read_num1(min) read_num2(max) input_fq output_fq

# This script is used to subsample Illumina single-end reads. It works exactly the same as the "subsample_fastq_paired_range.pl" but can only be applied 
# for Illumina single-end reads. 

# Examples for using this script:
# (1) Subsampling a fastq file (~1 million single-end reads) using this PERL script for one LCL sample
subsample_fastq_single_range.pl 990000 1010000 SRR031811_read1.fastq SRR031811_1M_read1.fastq

# (2) Subsampling fastq files (~5 million single-end reads) using this PERL script for all LCL samples (all 40 downloaded fastq files are in current working directory)
for i in `ls -l *_read1.fastq |awk '{print $9}' |awk -F_ '{print $1}'`
do
subsample_fastq_single_range.pl 4950000 5050000 ${i}_read1.fastq ${i}_5M_read1.fastq
done


###################################################
3. Generating SAM files to introduce a list of differentially expressed genes based on 1) simulated count values and 2) SAM files with "XF" tags generated by "htseq-count". 

3.1. Methods description
For a given simulated count file, there are three categories of genes: 1) non-DE genes; 2) DE genes with decreased count values (we need to randomly remove aligned reads); 3) DE genes with increased count values (we need to randomly add aligned reads). In this study, Tophat was used to generate the original BAM files. After Tophat alignment, we used "htseq-count" to generate SAM files with each line appended by an optional field that is called "XF" tag. "XF" tags indicate how reads were counted (i.e. in an "XF" tag, it is either a gene name, or a special counter name like "no_feature", "ambiguous", "alignment_not_unique"), so the information for reads that map to each gene (non-ambiguously aligned reads for each gene) can be extracted based on "XF" tags. 
For a DE gene with a decreased count value, we gathered all aligned reads for this gene in real data and saved them in an array (i.e. each aligned read is an element in the array). Each time a random index number was assigned using the "rand" function in PERL to randomly remove an element in the array until the count value of this gene reached the simulated value.
For a DE gene with an increased count value, we need to randomly add aligned reads into the SAM/BAM file. In order to add aligned reads, we generated all possible reads from DE genes with increased count values based on gene sequences (using enumeration method). Then we aligned these reads to the reference genome using Tophat and generated a custom SAM file with "XF" tags using "htseq-count". Based on this SAM file, we extracted all possible non-ambiguously aligned reads for genes with increased count values. For each DE gene in the list, we gathered all possible non-ambiguously aligned reads in an array and then randomly selected reads adding into the SAM file using the "rand" function in PERL until the count value of this gene reached the simulated value.

3.2. The workflow
# This workflow aims to introduce a list of differentially expressed genes based on simulated count values by randomly adding or removing aligned reads using custom PERL scripts and SAMtools for the application of Cuffdiff2. Detailed descriptions for how to use these PERL scirpts in this workflow are listed in the end.

# In the following workflow examples, the working directory is "/illumina/Data/Software_Comparison/Simulations/Yale_8Mmore/results/tophat/SRR031812/"

# (1) To generate a SAM file by randomly deleting reads based on a simulated count file and a SAM file generated by "htseq-count" (this SAM file should include the XF tag). 
Counts2sam_simulation_DelReads_SE.pl /illumina/Data/Software_Comparison/Simulations/Yale_8Mmore/results/tophat/SRR031812/S1.count /illumina/Data/Software_Comparison/Simulations/Yale_8Mmore/results/tophat/SRR031812/accepted_hits.sam /illumina/Data/Software_Comparison/Simulations/Yale_8Mmore/results/tophat/SRR031812/S1.sam

# File "S1.count" includes the simulated count values. File "accepted_hits.sam" is a SAM file generated by "htseq-count". File "S1.sam" is the output SAM file. This script will also generate a list of genes in which simulation needs to be done by randomly adding reads by another script  "Counts2sam_simulation_AddReads_SE.pl".

# (2) To generate the gene sequences based on genome sequences and the GTF file. This script needs to be used only at the first time. Once you have generated the gene sequences, it's no need to run it again.
gtf2fas_gene.pl /clusterdata/hiseq_apps/resources/freeze001/hg19/hg19.gtf /clusterdata/hiseq_apps/resources/freeze001/hg19/hg19.fasta /clusterdata/hiseq_apps/resources/freeze001/hg19/hg19_gene.fasta

# Input Files "hg19.gtf" and "hg19.fasta" can be downloaded from igenome website: https://support.illumina.com/sequencing/sequencing_software/igenome.ilmn. File "hg19_gene.fasta" is the output file in FASTA format.

# (3) To generate all possible reads from a given list of genes based on gene sequences generated from (2) and a gene list generated from (1). The output is in FASTA format. The read lenght is adjustable, and here the read length is 35bp.
Generate_fasta_SE.pl 35 /illumina/Data/Software_Comparison/Simulations/Yale_8Mmore/results/tophat/SRR031812/tmp.S1.count.gene.add.list.txt /clusterdata/hiseq_apps/resources/freeze001/hg19/hg19_gene.fasta /illumina/Data/Software_Comparison/Simulations/Yale_8Mmore/results/tophat/SRR031812/SRR031812.genes.all.reads.fa

# (4) Run tophat and htseq-count to generate a custom SAM file with "XF" tag for each read
# run tophat to align reads generated from (3) to the reference genome
tophat -G /clusterdata/hiseq_apps/resources/freeze001/hg19/hg19.gtf -p 6 -o custom_tophat_out /clusterdata/hiseq_apps/resources/freeze001/hg19/hg19 /illumina/Data/Software_Comparison/Simulations/Yale_8Mmore/results/tophat/SRR031812/SRR031812.genes.all.reads.fa
# run htseq-count to generate a SAM file with "XF" tags
samtools view custom_tophat_out/accepted_hits.bam | htseq-count - -s no -o custom_tophat_out/accepted_hits.sam /clusterdata/hiseq_apps/resources/freeze001/hg19/hg19.gtf > custom_tophat_out/sample_countfile

# Please see an example file (a SAM snippet from "custom_tophat_out/accepted_hits.sam") for the custom SAM file in Github: https://github.com/Qiongyi/RNA-Seq-comparison/

# (5) To generate a SAM file by randomly adding reads based on a simulated count file and a custom SAM file generated from (4).
Counts2sam_simulation_AddReads_SE.pl /illumina/Data/Software_Comparison/Simulations/Yale_8Mmore/results/tophat/SRR031812/S1.count /illumina/Data/Software_Comparison/Simulations/Yale_8Mmore/results/tophat/SRR031812/custom_tophat_out/accepted_hits.sam /illumina/Data/Software_Comparison/Simulations/Yale_8Mmore/results/tophat/SRR031812/S1.sam

# (6) Run samtools to generate a cuffdiff ready BAM file (SAM -> BAM conversion, sort and reheader)
# SAM -> BAM conversion
samtools view -bS -t /clusterdata/hiseq_apps/resources/freeze001/hg19/hg19.fasta.fai /illumina/Data/Software_Comparison/Simulations/Yale_8Mmore/results/tophat/SRR031812/S1.sam > /illumina/Data/Software_Comparison/Simulations/Yale_8Mmore/results/tophat/SRR031812/S1.ori.bam
# sort
samtools sort /illumina/Data/Software_Comparison/Simulations/Yale_8Mmore/results/tophat/SRR031812/S1.ori.bam /illumina/Data/Software_Comparison/Simulations/Yale_8Mmore/results/tophat/SRR031812/S1.sort
# to generate a header file
samtools view -H /illumina/Data/Software_Comparison/Simulations/Yale_8Mmore/results/tophat/SRR031812/S1.sort.bam > /illumina/Data/Software_Comparison/Simulations/Yale_8Mmore/results/tophat/SRR031812/header.S1.sam
# reheader
samtools reheader /illumina/Data/Software_Comparison/Simulations/Yale_8Mmore/results/tophat/SRR031812/header.S1.sam /illumina/Data/Software_Comparison/Simulations/Yale_8Mmore/results/tophat/SRR031812/S1.sort.bam > /illumina/Data/Software_Comparison/Simulations/Yale_8Mmore/results/tophat/SRR031812/S1.bam
# to delete temporary files
rm -fr /illumina/Data/Software_Comparison/Simulations/Yale_8Mmore/results/tophat/SRR031812/S1.ori.bam /illumina/Data/Software_Comparison/Simulations/Yale_8Mmore/results/tophat/SRR031812/S1.sort.bam /illumina/Data/Software_Comparison/Simulations/Yale_8Mmore/results/tophat/SRR031812/header.S1.sam


# How to use PERL scripts in this workflow:
# 1. Counts2sam_simulation_DelReads_SE.pl
# Usage: Counts2sam_simulation_DelReads_SE.pl input1(count_file) input2(original_SAM_file) output(simulated_SAM_file)
# Eg. Counts2sam_simulation_DelReads_SE.pl /illumina/Data/Software_Comparison/Simulations/Yale_8Mmore/results/tophat/SRR031812/S1.count /illumina/Data/Software_Comparison/Simulations/Yale_8Mmore/results/tophat/SRR031812/accepted_hits.sam /illumina/Data/Software_Comparison/Simulations/Yale_8Mmore/results/tophat/SRR031812/S1.sam

# This script will randomly delete reads for genes that have negative changed-values in the count file (Column 4). It will also generate a file including a list of genes that have positive changed-values in the count file (Column 4).

# The count file includes two types of data. One is for genes with the original count values (non-DE genes), which has two columns in each line. Column1 is the gene name and Column2 is the original count value. The other type is for DE genes, which has five columns in each line. Column1 is the gene name; Column2 is the count value after simulation; Column3 is the original count value (i.e. before simulation); Column4 is the change of count value (i.e. Column4 = Column2-Column3); Column5 is the scale factor as mentioned in the Material and Methods section (line 208). However, only the gene name in Column1 and the change of count value in Column4 are used for adding or deleting reads for each gene in this script. One can even arbitrary fill any values in Column2, Column3 or Column5 for DE genes and it will not affect the output of this script. 

# The original SAM file is generated by htseq-count so it contains the "XF" tag to show the overlap status between reads and known genes.

# Please see an example file for the simulated count file in Github: https://github.com/Qiongyi/RNA-Seq-comparison/


# 2. gtf2fas_gene.pl
# Usage: gtf2fas_gene.pl input1(GTF) input2(genome.fa) output(gene_sequences)
# Eg. gtf2fas_gene.pl /clusterdata/hiseq_apps/resources/freeze001/hg19/hg19.gtf /clusterdata/hiseq_apps/resources/freeze001/hg19/hg19.fasta /clusterdata/hiseq_apps/resources/freeze001/hg19/hg19_gene.fasta


# 3. Generate_fasta_SE.pl
# Usage: Generate_fasta_SE.pl input1(read_length) input2(add.gene.list.txt) input3(gene_sequences) output(reads_in_fasta)
Eg. Generate_fasta_SE.pl 35 /illumina/Data/Software_Comparison/Simulations/Yale_8Mmore/results/tophat/SRR031812/tmp.S1.count.gene.add.list.txt /clusterdata/hiseq_apps/resources/freeze001/hg19/hg19_gene.fasta /illumina/Data/Software_Comparison/Simulations/Yale_8Mmore/results/tophat/SRR031812/SRR031812.genes.all.reads.fa

# This script will generate all possible single-end reads from a given list of genes (i.e. gene.add.list.txt) based on gene sequences generated from (2) and a list of genes generated from (1). The output is in fasta format. The read lenght is given as the first parameter, so it is adjustable.


# 4. Counts2sam_simulation_AddReads_SE.pl
# Usage: Counts2sam_simulation_AddReads_SE.pl input1(count_file) input2(custom_SAM_file) output(simulated_SAM_file)
# Eg. Counts2sam_simulation_AddReads_SE.pl /illumina/Data/Software_Comparison/Simulations/Yale_8Mmore/results/tophat/SRR031812/S1.count /illumina/Data/Software_Comparison/Simulations/Yale_8Mmore/results/tophat/SRR031812/tophat_out/accepted_hits.sam /illumina/Data/Software_Comparison/Simulations/Yale_8Mmore/results/tophat/SRR031812/S1.sam

# This script will randomly add reads for genes that have positive changed-values in the count file (Column 4).

# The count file is the same as the one used for "Counts2sam_simulation_DelReads_SE.pl".
# The custom SAM file is generated from (4) by tophat and htseq-count.
# The output for this script (simulated SAM file) must be the same file as the output from "Counts2sam_simulation_DelReads_SE.pl". This script will open the simulated SAM file in an appending mode. The simulated alinged reads will be randomly selected and added to the previous simulated SAM file from (1).
