# Supplementary material for: A Comparative Study of Techniques for Differential Expression Analysis on RNA-Seq Data
Source: PLoS One. 2014 Aug 13;9(8):e103207. doi: 10.1371/journal.pone.0103207 (PMC4132098; doi:10.1371/journal.pone.0103207)
Supplement: Supporting Information S1 — Figure S1, Venn diagram showing the number of differentially expressed genes identified by two versions of Cuffdiff2. Figure S2, The effects of biological replicates on the differential expression analysis for Cuffdiff v2.0.2. Figure S3, The detected fold changes of all the differentially expressed genes identified by three tools were compared and shown, including DESeq vs. edgeR (top panel), DESeq vs. Cuffdiff2 (middle panel) and edgeR vs. Cuffdiff2 (bottom panel). File S1, Analysis pipelines, methods and examples of commands for differential expression analysis, subsampling fastq files and generating SAM/BAM files based on simulated count values. File S2, The raw count values for genes with high fold changes were picked up by edgeR but not by DESeq. Genes with high fold changes (the absolute value of log2 fold changes larger than 2) identified as DEGs by edgeR but not by DESeq are listed in the file. The gene ID, the log2 fold changes (logFC) and FDR from DESeq, the logFC and FDR from edgeR, the raw count values for the four replicates of sample K (K1–K4) and sample N (N1–N4) are shown in each of the columns. Table S1, Numbers of reads for the human hbr and uhr samples from the MAQC dataset. Table S2, Numbers of reads for the mouse neurosphere samples for treatment groups of K and N (the K_N dataset). Table S3, The number of reads for each individual sample of the LCL3 dataset. Table S4, The definition for TP, FP, TN, FN, TPR and FPR. Table S5, The false positive rate for Cuffdiff2, DESeq and edgeR based on the LCL1 dataset. (ZIP) [file pone.0103207.s001.zip › Supporting Information S1/File S2.xls]

Gene_id	logFC(DESeq)	FDR(DESeq)	logFC(edgeR)	FDR(edgeR)	K1	K2	K3	K4	N1	N2	N3	N4
Perp	2.473379547	0.097727309	2.39057931	5.18E-12	164	77	45	62	754	707	242	372
Vat1l	3.563477634	0.253667473	3.361005515	1.01E-11	113	56	40	37	762	1407	287	419
Sulf1	2.590664686	0.132263029	2.436961975	1.39E-11	985	353	258	674	4154	5109	1541	3167
Myo5c	2.660517432	0.186048964	2.290167464	4.59E-10	37	5	7	10	121	119	37	52
Slc4a10	3.690468858	0.383047432	3.312387475	8.71E-10	142	64	27	45	716	1769	322	334
Cyb561	3.154044729	0.287256658	2.862865906	1.18E-09	38	16	6	16	174	290	50	116
Ocln	2.309873941	0.092852502	1.923557569	2.11E-09	30	6	3	10	66	66	28	52
Spint2	2.449573519	0.15703878	2.391560437	2.54E-09	46	25	22	20	192	259	89	135
Ace	3.543628796	0.421655584	3.119433825	5.53E-09	259	90	40	114	1073	2804	331	762
Acacb	2.19050761	0.213164397	1.943896028	6.25E-09	142	28	40	51	404	408	181	149
Fam198b	2.344512542	0.059177004	2.316443442	7.75E-09	24	20	7	17	113	126	88	59
Trpm3	2.970155154	0.270363072	2.702776739	1.10E-08	245	87	69	164	724	1874	331	1253
Abca4	2.287004661	0.305649547	1.999981352	2.61E-08	134	40	34	36	323	449	137	201
Arhgef5	2.090034621	0.216612176	1.918123582	3.30E-08	96	33	18	47	311	293	97	133
Slc30a10	2.227414091	0.10931104	2.251509176	1.34E-07	41	12	7	8	159	17	41	152
Emb	2.591336414	0.370261984	2.439820798	1.53E-07	216	104	86	98	906	1469	316	418
Fam110c	2.80322115	0.058739562	2.594864191	1.59E-07	6	4	0	0	27	22	8	13
Lcn2	6.207751417	0.296150529	5.765004073	1.71E-07	0	0	0	1	15	49	4	8
1700003M02Rik	3.384682747	0.300740762	2.917081726	2.79E-07	5	1	0	3	28	35	7	9
Cthrc1	2.005321779	0.261488976	1.854140717	4.19E-07	69	23	20	47	212	245	87	110
Car12	2.195826786	0.217191208	2.079029118	5.50E-07	427	206	123	349	1295	1959	480	1573
Cd59a	2.443432451	0.387728099	2.027242825	5.56E-07	41	8	5	19	97	146	33	63
Gnb3	2.255468294	0.097444387	1.530538178	5.90E-07	26	1	0	3	44	18	15	22
Slc22a7	3.036745296	0.06385851	2.473033636	7.95E-07	8	0	1	0	27	8	3	20
1700125H20Rik	3.13548253	0.053553675	2.588004487	8.19E-07	6	0	0	2	27	10	7	12
Trim30e-ps1	2.383353154	0.051205595	1.989074619	9.21E-07	13	2	0	3	37	6	24	15
St8sia3	2.451469477	0.134379328	2.265841684	9.43E-07	9	3	2	1	36	27	9	11
Aloxe3	2.187087837	0.072287733	1.651936918	1.17E-06	21	2	0	4	46	21	12	18
Myh1	5.867735201	0.32092296	5.345985708	1.37E-06	2	0	0	0	91	1	2	9
Cdhr3	-3.047207185	0.058319121	-2.372979555	1.53E-06	15	9	9	9	6	0	1	2
Npffr1	2.310170718	0.05229751	2.023728977	1.61E-06	14	2	1	1	44	4	17	19
Ntn5	2.009654335	0.06256609	1.558691509	1.84E-06	25	2	2	4	42	10	26	33
4933439K11Rik	3.149827836	0.076699572	2.553547393	2.24E-06	5	0	0	2	17	8	8	15
Rbp3	-5.030584517	0.146834709	-6.337470555	2.41E-06	147	12	1	1	0	2	0	0
4930503B20Rik	2.279320281	0.088398579	1.702938585	2.48E-06	17	1	1	3	26	11	17	28
Kcne2	3.761072322	0.620202857	2.770813372	4.58E-06	25	2	2	2	45	159	19	19
Ube2u	2.500611891	0.12023021	2.337338804	6.34E-06	5	2	1	4	18	23	6	23
Loxl4	2.344116718	0.43261236	2.065644754	7.31E-06	24	9	8	12	57	122	38	36
D930028M14Rik	3.64924275	0.05054213	3.453569015	1.03E-05	2	1	0	0	19	4	8	9
A530013C23Rik	4.354087136	0.090972991	3.262284656	1.03E-05	3	0	0	0	18	6	8	3
Gm813	-3.062297106	0.055176531	-2.831083201	1.11E-05	20	2	4	13	4	1	0	1
Cxcl1	2.543066468	0.093734443	2.422642744	1.12E-05	4	1	1	3	24	18	8	6
Clic6	4.991551844	0.64449776	4.144042911	1.35E-05	31	8	4	6	46	895	18	30
Acta1	Inf	0.360635545	9.347500772	1.40E-05	0	0	0	0	170	0	1	2
Myom2	Inf	0.128711563	6.830280995	1.63E-05	0	0	0	0	25	3	2	0
Raet1a	-3.178422791	0.070047985	-3.230611036	1.79E-05	25	2	2	6	3	1	0	0
Crx	-5.564767672	0.36958694	-5.278438244	1.90E-05	41	2	0	0	1	0	0	0
3110099E03Rik	2.380402157	0.112890031	2.469695097	2.00E-05	8	10	2	3	23	28	19	76
Rgs14	-2.526681552	0.05693913	-2.689195643	2.22E-05	25	4	6	6	2	0	3	2
Pf4	-2.853481212	0.11912534	-2.081574896	2.27E-05	12	12	5	9	8	0	2	0
Osr1	-4.087510289	0.056192422	-3.661756745	2.32E-05	10	6	5	4	1	0	1	0
Sbk2	2.579376457	0.06853542	2.523342883	2.35E-05	3	0	2	2	16	10	12	9
Slpi	Inf	0.060642566	6.625779281	2.39E-05	0	0	0	0	18	3	3	2
Eci3	2.895020274	0.096582355	2.758979621	2.52E-05	2	0	0	3	16	5	7	12
Rhov	Inf	0.086612213	6.387424895	2.53E-05	0	0	0	0	5	10	4	3
Popdc2	2.521113438	0.166298958	1.851207679	2.57E-05	10	0	0	3	22	14	5	13
Ostn	3.992800004	0.068351617	3.754469273	2.74E-05	1	0	0	1	17	4	4	9
Acnat1	4.638250707	0.419925695	4.333030861	2.75E-05	0	0	0	1	10	16	2	0
Cstad	2.132702901	0.062606978	2.139428083	2.94E-05	7	2	2	2	32	13	8	13
1700011E24Rik	-2.40256853	0.118071704	-1.811395827	2.98E-05	23	14	7	6	11	0	1	4
Tnnt3	2.372847825	0.051574342	2.687085444	3.19E-05	4	1	1	2	42	4	5	9
Mak	2.986078652	0.540468647	2.095320487	3.26E-05	16	2	0	2	22	48	5	23
Wdr86	Inf	0.379732443	6.387424895	3.39E-05	0	0	0	0	8	13	1	0
Xlr4b	4.032082685	0.050988674	4.431661238	3.60E-05	0	0	1	0	4	5	4	17
1110059M19Rik	Inf	0.452410404	8.390694653	3.76E-05	0	0	0	0	0	87	2	0
2610034M16Rik	2.590445592	0.291648184	2.588004487	3.90E-05	4	1	0	3	23	3	2	28
Cpne6	4.726130001	0.125976257	3.424794243	3.94E-05	2	0	0	0	9	7	4	7
AF357359	5.414583252	0.145079019	3.988805139	4.08E-05	1	0	0	0	7	3	7	5
Adh7	Inf	0.071234294	6.569779988	4.12E-05	0	0	0	0	16	2	2	5
Olfr91	2.545921895	0.107622093	2.460967893	4.21E-05	4	2	0	1	22	8	6	9
F5	3.876620009	0.668902125	3.340207776	4.87E-05	55	19	22	13	104	1044	49	60
Ttc18	2.353965442	0.394450905	1.482683615	5.47E-05	16	1	0	3	15	23	9	17
Mfap5	2.071301769	0.054890347	2.420481946	6.38E-05	1	2	5	2	11	18	9	24
Ptch2	-2.03569342	0.189230261	-1.803232144	6.69E-05	32	5	18	7	11	2	4	3
Cdh15	2.547085294	0.10954524	2.49249246	6.75E-05	4	0	1	2	26	7	5	8
Unc45b	2.576581309	0.110763187	2.49249246	6.82E-05	5	0	2	0	24	3	9	10
Cpa5	Inf	0.069899585	6.321131098	7.49E-05	0	0	0	0	8	8	2	3
Prss41	4.160214501	0.153253999	3.041704534	7.67E-05	3	0	0	0	13	3	9	5
Abcc6	4.022601835	0.050842789	4.383188749	7.72E-05	0	1	0	0	9	3	9	8
Bmp6	3.062003024	0.599250741	2.350563874	8.95E-05	18	6	0	1	36	84	12	14
Mcoln3	2.500728432	0.052991833	2.828915091	9.79E-05	0	3	0	2	14	14	7	7
Ifitm6	2.703641855	0.222078612	2.009876681	0.000100872	8	1	0	0	19	6	9	8
Krt8	8.537274603	0.50009824	6.526235216	0.000105355	1	0	0	0	5	122	1	1
Accn5	-2.235507335	0.054347781	-2.291874318	0.000109742	16	8	8	12	1	2	3	4
Ttr	7.783359301	0.402801936	7.639176689	0.000114944	7	24	14	7	132	11690	11	1
Prss8	4.547098855	0.16083246	3.370887629	0.000115129	2	0	0	0	12	6	3	5
Spag16	2.483638214	0.10807791	2.428739059	0.000116006	3	0	1	3	19	7	10	8
Pirt	4.147644623	0.09155367	4.281066138	0.000116006	0	0	0	1	15	3	6	3
Atp2b3	3.636234491	0.72513855	2.706258321	0.00011982	58	8	8	4	61	456	35	28
9430018G01Rik	2.263209757	0.200453537	1.674506112	0.000120951	12	0	2	1	24	14	13	4
Gm6086	Inf	0.082136705	6.321131098	0.00012963	0	0	0	0	9	5	3	4
2410004I01Rik	Inf	0.096582355	6.450805764	0.000131705	0	0	0	0	15	1	3	4
Enpp2	3.353830838	0.692069908	2.907528365	0.000139799	1388	796	400	594	3043	21456	1113	1490
Sema3b	2.021757522	0.601192503	1.659969512	0.000143411	113	23	34	37	197	370	62	115
Hsf3	2.777984723	0.080160837	2.913925778	0.000143568	1	1	1	1	7	6	8	15
Ccdc81	2.117447777	0.356705103	1.199807642	0.000147448	22	1	0	1	19	10	14	20
0610040F04Rik	2.125282949	0.103917761	2.288381604	0.000150439	5	2	2	0	28	6	10	7
Gm606	6.972345212	0.519628684	6.308724049	0.000177471	1	0	1	0	1	198	0	2
Kbtbd12	2.19161985	0.065171442	2.453743348	0.000184417	2	1	2	3	25	12	10	4
Tmem90b	2.309298688	0.073843536	2.737977416	0.000185837	2	1	3	0	23	4	16	4
Epn3	4.582523251	0.552784497	4.54415808	0.000191086	0	3	0	1	11	93	4	4
Dapl1	4.458152116	0.197531248	3.256627303	0.000198503	2	0	0	0	9	5	2	8
Dmrt2	-2.367353918	0.147551162	-2.27630098	0.000198598	21	4	5	5	4	0	2	2
Tnfaip8l3	2.569676875	0.106214184	2.470455099	0.000200071	3	1	2	0	8	8	12	11
Htr2c	7.46712801	0.460210806	6.881339265	0.000202041	3	1	2	0	14	818	1	2
D830046C22Rik	-4.286830213	0.072111065	-4.557710337	0.000208816	21	1	2	2	0	0	0	1
Cdh12	2.819953577	0.269148851	1.993600684	0.000209958	7	0	0	1	17	6	10	4
Kcnh1	2.962317997	0.66541738	2.514093483	0.000229665	17	6	6	3	35	143	10	21
2310050B05Rik	Inf	0.105825638	6.321131098	0.000233407	0	0	0	0	10	1	3	7
Scrt2	5.193001827	0.216790011	3.780019516	0.000235286	1	0	0	0	6	5	1	7
Sis	5.096276298	0.206904461	3.922511342	0.000236924	1	0	0	0	13	5	1	2
Chrng	Inf	0.479386849	7.411011251	0.000239797	0	0	0	0	44	0	1	0
C2cd4d	2.142058596	0.158297476	1.990904071	0.000241901	8	0	1	3	31	4	7	13
Rln3	Inf	0.117954548	6.101742823	0.000242831	0	0	0	0	3	1	9	5
Tacr3	3.905292481	0.192744179	4.281066138	0.000250155	0	1	0	0	11	2	13	1
Spint1	2.440409248	0.173223742	2.140694419	0.000265381	5	2	0	1	16	9	8	8
Trat1	2.640182	0.254436786	1.861534615	0.000271492	9	1	0	0	18	8	9	7
Tfr2	2.333608589	0.051983413	2.895616564	0.00028403	0	1	2	2	18	8	7	11
Gsdma	3.16233301	0.088690094	3.526916853	0.000318539	0	0	1	1	10	8	2	9
Rcvrn	-2.018487966	0.118084425	-2.067334824	0.000325179	26	4	4	11	6	0	5	1
Wfdc3	2.120647941	0.203431725	1.825104123	0.000338548	9	0	3	0	22	7	12	8
Dsp	3.674570065	0.663935182	3.332222389	0.0003536	6	5	3	3	20	161	7	9
BC030476	2.644479123	0.298772087	2.016588142	0.000381104	5	1	0	1	8	4	15	6
Col8a1	4.365493235	0.716434786	3.573221661	0.000395216	54	18	4	19	71	1191	15	11
Frem3	2.767671743	0.262496747	2.187188972	0.000400505	5	0	1	0	12	4	9	7
Olfr1511	2.356992826	0.147882652	2.395034378	0.000409394	2	2	0	2	9	5	6	17
Nkx3-1	2.510475951	0.200317733	2.069021406	0.000414172	5	1	0	2	12	6	12	9
Slco1a6	Inf	0.616194588	6.731650617	0.000417488	0	0	0	0	0	28	0	0
Cryba4	5.022259613	0.24848193	3.780019516	0.000418326	1	0	0	0	9	1	6	3
Ankrd1	4.518095318	0.58181685	4.057189293	0.000424958	2	0	0	0	40	1	1	0
Hist2h2ac	-2.23439785	0.124941429	-2.191195405	0.000426507	16	4	4	13	2	0	2	5
Gm10714	2.019719441	0.138872594	2.201386488	0.000463807	4	0	2	3	27	5	8	8
Tmsb15b1	2.20199242	0.128864858	2.208974611	0.000482132	3	2	1	2	14	12	6	11
Fhad1	3.868454354	0.749405142	2.818752281	0.000491811	15	0	1	5	19	139	4	8
Styxl1	2.014586388	0.083766789	2.316252035	0.000492903	3	2	2	2	27	9	10	6
4930588N13Rik	3.304925487	0.164896269	2.943074157	0.000495859	2	1	0	0	10	7	3	8
Prlr	3.352842421	0.628377298	2.34711514	0.000495859	4	0	1	0	2	19	6	3
Fcrls	-2.075823669	0.14758852	-2.302989887	0.000500819	13	7	2	18	2	5	1	1
Kcnj13	3.865484875	0.729657876	3.192011883	0.000502677	22	5	7	7	25	381	11	11
Klhl35	2.964045707	0.103283525	3.575389343	0.000505996	0	0	1	1	18	4	6	2
Col8a2	3.82998989	0.74848676	2.954035094	0.000531918	21	2	5	2	23	228	5	10
Best1	2.421770269	0.105239855	2.953168152	0.000560926	0	1	0	3	24	8	2	3
Tmem72	6.67103999	0.500779708	6.374587495	0.000562709	1	2	1	0	4	392	1	2
Cdh3	6.685184471	0.666041192	4.79051887	0.000566183	2	0	0	0	1	69	0	0
Crygs	3.830937641	0.095005698	4.112899199	0.000568104	0	1	0	0	6	4	7	7
Cyp1a1	2.033803664	0.114934862	2.949058286	0.000585744	0	0	5	3	46	1	18	7
Tmprss3	-2.999646131	0.08888242	-3.823821192	0.000608762	22	2	0	4	0	1	0	1
Defb11	Inf	0.668117959	6.178639272	0.000674746	0	0	0	0	0	19	0	0
Syt2	2.098013968	0.285787431	1.621111352	0.000696411	9	1	0	3	20	9	11	6
Wdr95	Inf	0.151634808	5.934441327	0.000738362	0	0	0	0	5	5	4	2
4930431P03Rik	Inf	0.147014013	5.934441327	0.000741745	0	0	0	0	4	6	2	4
Aldh3a1	4.781159193	0.295731213	3.780019516	0.000741745	1	0	0	0	12	2	0	5
1700027A23Rik	5.031282264	0.280483789	3.621896091	0.000743583	1	0	0	0	8	6	2	1
Fmo2	2.317289987	0.167758421	2.64727735	0.000747662	0	3	0	2	13	14	4	6
Gm10814	Inf	0.134122012	6.020515848	0.000749518	0	0	0	0	7	7	2	1
Cldn4	Inf	0.325178888	5.934441327	0.000765689	0	0	0	0	7	8	1	0
Lepr	3.063346449	0.715915383	2.673601233	0.00078161	28	14	13	11	65	375	22	18
Gm13275	-2.873741036	0.143657942	-2.911076591	0.000802033	20	2	4	2	2	0	1	1
9330117O12	2.301672061	0.169874069	2.355792004	0.000832409	3	2	1	0	16	7	9	4
Ppyr1	2.820314342	0.110276195	3.526916853	0.000837855	0	2	0	0	12	3	1	13
AI662270	-5.621454531	0.636107335	-4.501641516	0.000925174	0	0	25	0	0	0	0	1
Adam2	2.196121095	0.103326434	2.685480507	0.000957834	1	3	1	0	15	8	2	13
Chst9	-3.397037045	0.181673898	-3.343169782	0.000972491	11	2	1	6	1	0	1	0
Zfp185	2.673380739	0.643668376	2.310560332	0.001012036	14	1	9	1	33	88	11	10
Col24a1	2.41486217	0.220579886	2.059317566	0.001016561	3	1	0	3	8	10	11	5
Kl	3.773298778	0.73199184	3.187187126	0.001019855	13	6	3	6	22	259	6	5
Cpne4	4.285484019	0.73670973	3.17805504	0.001065293	2	0	0	1	4	27	0	2
Klri1	-2.270578155	0.143863793	-2.502096381	0.001126741	19	2	5	5	2	1	2	1
Igfn1	3.737880097	0.784427479	2.650653313	0.001180521	15	2	1	1	14	116	4	3
Dyrk4	2.581598192	0.34072106	1.914018597	0.001241479	7	0	0	1	16	4	1	14
Cdk15	2.1421385	0.34732846	1.516019614	0.001283374	12	0	1	1	19	9	1	17
Cartpt	2.301159989	0.098720503	2.953168152	0.001290387	0	1	1	2	21	3	9	4
Asphd1	2.681712715	0.176402633	2.993232044	0.001290387	1	0	1	1	16	1	8	4
Eps8l2	3.402237615	0.741606949	2.851863515	0.001296749	16	8	3	4	36	210	4	6
Fam65c	4.754779215	0.334979677	3.621896091	0.001317221	1	0	0	0	9	1	3	4
D930007P13Rik	Inf	0.17606919	6.020515848	0.001332384	0	0	0	0	8	0	6	3
Dusp13	4.821738582	0.34071024	3.535821571	0.001332384	1	0	0	0	9	5	1	1
A230065H16Rik	2.325933499	0.356562618	1.82823894	0.001438639	7	0	0	2	20	1	12	4
Oca2	5.118263488	0.651588395	4.463107252	0.001480636	3	0	2	1	6	148	1	1
Rbm47	2.260074172	0.742868075	1.730109499	0.00148356	40	10	5	13	70	154	17	16
Cdh9	2.482695779	0.199709472	2.653005942	0.001491294	2	1	1	0	14	4	4	8
1700123L14Rik	2.696207895	0.154522386	3.041704534	0.001535591	0	0	0	3	14	2	4	10
LOC626082	2.719365354	0.144800969	2.993232044	0.001547218	1	1	1	0	14	7	6	2
Gm14164	3.205995924	0.196806826	3.132533243	0.001561846	0	0	0	2	7	8	4	3
Acrv1	4.130273685	0.319566857	2.99675202	0.001643661	2	0	0	0	10	4	3	3
Gipc2	2.43501123	0.332902661	1.927134321	0.001701847	5	1	0	1	12	7	6	6
Trpv1	2.499606954	0.347051026	1.927134321	0.001714852	5	0	0	2	14	7	5	5
Slc44a3	4.317960526	0.473961224	2.846851171	0.00173407	2	0	0	0	5	9	1	3
Cilp	2.148055318	0.540971621	1.125952248	0.001738527	14	0	0	2	9	8	14	9
Myh3	3.27289817	0.55657417	3.885491997	0.00180232	9	3	0	6	292	7	4	3
Clec18a	2.229066919	0.117976199	2.789356449	0.001837637	0	1	2	1	11	6	6	10
Ccdc135	3.541291335	0.791537504	2.346363926	0.001846789	11	0	0	3	10	64	1	7
Cldn1	4.019665774	0.716350617	3.473390792	0.001906264	14	8	5	4	12	366	7	9
Fam47e	2.065394258	0.196016996	2.069021406	0.001959766	3	1	1	3	13	6	9	11
4931440J10Rik	2.152700833	0.164223466	2.395034378	0.00197669	1	1	0	4	17	7	3	10
Tyrp1	4.198633648	0.72271353	3.547571955	0.00203228	2	2	0	0	1	52	1	2
Igsf5	5.474183857	0.758179544	3.535821571	0.002156607	1	0	0	0	1	14	0	1
Krt18	6.04775324	0.686277425	4.287150832	0.002205998	11	0	0	0	5	242	1	1
Acox2	3.97492395	0.770853867	2.938054629	0.002259901	9	2	0	2	3	104	1	7
Fcrlb	2.256201217	0.45684023	1.6406545	0.002320008	8	1	0	1	14	2	15	5
Bdkrb1	2.356868914	0.161619421	2.993232044	0.002334082	0	2	0	1	15	3	5	6
1500015L24Rik	-2.433660125	0.141415155	-2.805080965	0.002337104	15	3	4	4	0	0	3	1
9230105E05Rik	Inf	0.235525559	5.640314668	0.002350062	0	0	0	0	2	3	4	4
Hrh3	2.270648702	0.148152677	3.041704534	0.002375076	0	0	2	1	15	1	6	8
Zar1	2.936164187	0.224978487	3.195914113	0.002472323	0	0	0	2	12	3	4	4
Tns4	3.129388243	0.758230571	2.397123994	0.002492873	6	0	2	2	7	47	3	4
F830045P16Rik	3.638703428	0.157036252	3.853023915	0.002521297	0	1	0	0	6	7	4	3
Pcnxl2	3.148265246	0.328402168	2.598848434	0.002565809	2	0	0	1	7	0	8	7
Slc4a5	4.573736619	0.672093095	4.11637755	0.002736451	8	6	4	4	10	418	0	10
Vax2	-2.182279348	0.14110797	-2.455150946	0.00275163	15	3	4	8	1	1	3	1
Lrrc52	3.990299567	0.366620073	2.92374762	0.002790389	2	0	0	0	9	3	1	6
4931429I11Rik	3.461106928	0.799790896	2.028353101	0.002796714	5	0	0	0	8	15	1	0
Spaca1	2.020081427	0.187634259	2.218603002	0.002821573	2	2	0	3	17	5	7	9
Rxfp3	-2.40386759	0.342755938	-1.608789335	0.002962721	13	7	6	4	10	1	0	0
Ooep	4.438222973	0.690158938	4.123890766	0.003022027	0	1	0	1	1	42	1	0
Gabrg2	2.327783608	0.751437933	1.18139425	0.003041127	13	1	0	1	5	19	9	6
Gm364	-2.845537967	0.290794859	-2.262585584	0.003145119	10	2	4	6	4	0	1	0
St6galnac2	2.101148086	0.775091431	1.576551768	0.003289173	55	13	14	27	49	244	36	41
Cldn2	3.168827347	0.775617578	2.439818689	0.003294227	17	5	0	7	33	140	3	4
Catsperg1	2.465634193	0.322575317	2.19652004	0.003606463	3	1	0	1	12	6	4	5
Tac1	2.355999176	0.228759817	2.653005942	0.003807079	2	2	0	0	20	5	1	4
A830019L24Rik	2.306209777	0.199412647	2.554375565	0.003985395	1	3	0	0	9	7	5	7
Gsc	-3.109783439	0.161590363	-3.270047162	0.004040315	9	2	5	3	0	1	0	1
Fetub	2.92589886	0.370408206	2.598848434	0.004091511	2	0	0	1	14	2	5	1
Fsip1	2.154532591	0.259437176	2.187188972	0.004099375	3	1	1	1	16	7	4	5
Faim3	#NAME?	0.161590363	-5.821424467	0.004187494	6	0	3	4	0	0	0	0
Cdcp1	Inf	0.266317684	5.527245841	0.004193703	0	0	0	0	1	4	2	5
Tex21	4.853160179	0.438342848	3.128626084	0.004198099	1	0	0	0	1	5	3	3
Ogn	2.200754148	0.73636804	1.86028143	0.004235197	59	32	9	29	135	335	18	45
H60c	-4.155738923	0.629480692	-4.032904307	0.004360017	18	0	0	0	1	0	0	0
Sh3rf2	3.084645449	0.712221925	2.274168731	0.00448425	5	1	0	2	4	30	0	11
Trpm5	-3.650619228	0.281910216	-2.933683699	0.004668713	5	3	3	4	1	0	0	1
Gm9895	3.658052218	0.258387678	3.703123066	0.004711969	0	0	0	1	9	2	6	1
Lhx6	-3.326074424	0.353328833	-2.665637057	0.004765864	13	0	4	1	3	0	0	0
Tsga13	2.639743101	0.353716062	2.334243903	0.004972476	3	0	1	0	9	2	4	9
E130201H02Rik	2.46316545	0.458741934	1.834371162	0.005585333	5	1	0	0	11	6	4	4
Prss56	2.116154672	0.207367535	2.83720282	0.005630621	0	3	0	0	13	5	2	6
Tmem184a	2.207917443	0.724049279	1.42663135	0.005835914	7	1	1	1	4	17	6	4
2700070H01Rik	2.12104716	0.408105015	1.664427237	0.006016201	6	0	0	3	14	5	6	8
Saa3	4.722313718	0.808293394	2.989438181	0.006067094	6	0	0	0	4	52	0	0
Lrtm1	-2.220180132	0.202395684	-2.326055538	0.006069854	8	4	7	4	1	3	1	0
Cxcl9	-2.13239195	0.271230496	-2.142795216	0.006103343	20	3	4	1	4	0	2	1
Als2cr11	2.657954749	0.485654072	2.210149843	0.006194535	2	0	1	1	3	11	2	6
Tnnt2	2.040358978	0.276575561	2.394011825	0.006207094	2	0	1	2	22	3	3	3
Fap	2.799301937	0.818082706	2.053044421	0.00643012	6	1	2	1	1	40	3	4
Il19	3.322372926	0.204086559	3.853023915	0.006508525	0	1	0	0	10	2	5	3
Grm8	2.948417659	0.700172986	2.807127104	0.00674638	2	5	1	5	16	81	1	7
Ccdc68	2.3132596	0.599059407	2.355792004	0.006803235	1	2	0	3	14	19	0	3
Best3	2.275757113	0.780556521	1.357193015	0.007059528	11	2	0	3	3	28	11	5
Serpinb6b	2.574256718	0.816937757	1.574973416	0.007118866	7	1	0	1	5	20	2	4
Hist1h4b	#NAME?	0.225612502	-5.585047542	0.00738913	5	3	1	2	0	0	0	0
Mir687	4.345063564	0.510984589	3.241694912	0.007398317	1	0	0	0	8	1	3	1
Il1rapl2	Inf	0.320291962	5.527245841	0.007411633	0	0	0	0	4	3	0	5
Hoxa7	#NAME?	0.234807791	-5.821424467	0.00741329	10	0	2	1	0	0	0	0
Esx1	#NAME?	0.20234858	-5.821424467	0.00741329	9	0	3	1	0	0	0	0
Izumo1	2.725713022	0.231712421	3.066239447	0.007693089	0	0	1	1	7	5	4	5
Grem1	2.270327521	0.500783284	2.779297542	0.00773099	11	4	2	1	126	8	1	7
Lefty2	3.453676922	0.314363463	3.621896091	0.007793847	0	0	0	1	9	2	2	4
Cngb3	2.669978776	0.547113352	1.776110129	0.007819873	6	0	0	0	15	4	3	2
Ankfn1	-3.299526154	0.406973785	-2.498024772	0.00783438	10	4	1	1	3	0	0	0
Trpm1	3.820138022	0.445563759	2.765624196	0.007838728	2	0	0	0	7	0	4	6
Prss16	-3.105808055	0.301788292	-3.025407251	0.007856809	10	0	4	2	1	0	1	0
AA619741	-3.20559311	0.401760898	-4.183054554	0.008167688	19	0	1	0	0	0	1	0
Slc13a4	2.858462344	0.806875603	2.344039105	0.008759625	31	15	11	13	28	356	6	15
Folr1	3.798489463	0.744264354	3.309577378	0.008955153	7	4	3	7	9	225	0	5
Atp6v0a4	2.062801756	0.516427327	1.528076731	0.008967123	7	0	0	2	16	6	2	6
Ldoc1	2.195618612	0.4276296	1.880237636	0.008998555	6	0	1	0	17	1	3	9
Zfp804b	2.018604676	0.161274649	3.041704534	0.009003196	0	1	2	0	19	1	5	5
Slc5a1	2.333971337	0.34732846	2.086614134	0.009047038	3	1	1	0	5	6	3	11
Myog	2.481058713	0.616825196	2.883047472	0.009132752	4	0	1	1	48	1	0	3
BC021767	2.196960688	0.502165391	2.439431944	0.009448967	1	2	1	1	14	15	0	3
2610528A11Rik	3.161622999	0.337637051	2.99675202	0.010357423	1	0	0	1	11	2	2	5
Col6a6	-2.534073467	0.307185826	-2.742664683	0.010375239	13	2	1	3	1	0	1	1
Tuba3a	-3.182290234	0.23035152	-3.025407251	0.010391566	6	4	4	2	0	0	1	1
Il7r	2.922742859	0.383031442	2.765624196	0.010680486	0	0	0	2	5	8	3	1
Gucy2c	3.460613049	0.415382626	2.765624196	0.010700757	1	0	0	1	5	8	4	0
Trpv4	2.52897968	0.879924725	1.535668112	0.010808084	77	12	4	7	48	256	17	9
Npr3	2.256719347	0.834114046	1.671878315	0.011660448	208	45	65	32	214	944	67	43
Ccdc83	2.329679721	0.355667812	2.532554638	0.0119093	1	0	1	1	10	4	2	5
Dnase1l3	2.101215185	0.253065949	3.195914113	0.012201275	0	0	2	0	15	1	1	6
Gm11240	-2.182292989	0.380411335	-2.011747092	0.012772391	14	3	3	2	4	1	0	1
9130409I23Rik	2.309473167	0.459054131	1.904259041	0.012776076	3	1	0	1	7	6	4	5
1700003G18Rik	2.293942652	0.538308225	1.715396938	0.012782458	5	1	0	0	10	5	2	6
8030423J24Rik	-2.06283387	0.290248629	-2.136011972	0.012887638	13	3	3	5	2	1	1	2
2900057B20Rik	-2.037969402	0.281187103	-1.922394474	0.012906136	6	6	4	8	0	0	3	4
Gm5087	2.44772867	0.452624832	1.96763991	0.012949316	4	0	1	0	11	4	7	1
5033404E19Rik	Inf	0.369370055	5.527245841	0.013027258	0	0	0	0	6	1	1	4
Mir124a-2	Inf	0.3560292	5.527245841	0.013035572	0	0	0	0	5	1	1	5
Cyp2c44	Inf	0.389173095	5.527245841	0.013035572	0	0	0	0	8	1	2	1
2310030A07Rik	Inf	0.348182826	5.527245841	0.013035572	0	0	0	0	7	2	3	0
A730090H04Rik	Inf	0.382720159	5.527245841	0.013035572	0	0	0	0	7	0	3	2
BC055111	Inf	0.362403784	5.640314668	0.013035572	0	0	0	0	9	1	1	2
4930527F14Rik	4.465151478	0.549117748	3.005936308	0.013048523	1	0	0	0	3	1	5	2
Gm3143	4.406605913	0.559284783	3.005936308	0.013050988	1	0	0	0	4	1	5	1
Lhx1	-3.397130585	0.352457336	-2.835730229	0.013055343	6	5	0	3	1	0	0	1
Gsdmcl-ps	Inf	0.372696506	5.270454498	0.013055343	0	0	0	0	2	2	5	1
Gm2176	#NAME?	0.259437176	-5.45054633	0.013059872	3	0	2	5	0	0	0	0
Klrb1f	2.30990289	0.222650431	2.722942494	0.013066751	0	1	1	1	6	5	4	9
Htr5a	4.091276283	0.565115897	3.241694912	0.013097854	1	0	0	0	11	2	0	0
Itgax	#NAME?	0.3100552	-5.821424467	0.013100405	12	1	0	0	0	0	0	0
Zfp600	-4.804488588	0.65542179	-2.885941315	0.013126939	0	1	6	1	1	0	0	0
Gm7325	Inf	0.66429646	5.842903739	0.013253004	0	0	0	0	15	0	0	0
Anxa10	Inf	0.769549279	5.122598488	0.013424232	0	0	0	0	0	9	0	0
Il17re	2.669604379	0.820455402	1.516234845	0.014546611	5	0	0	1	4	12	1	3
2310069B03Rik	3.118140134	0.253218949	3.780019516	0.016437096	0	1	0	0	11	2	2	4
Entpd8	3.267668796	0.301788292	3.444283983	0.016636991	0	1	0	0	2	2	7	4
4930513D17Rik	-2.570836319	0.561014802	-1.976449551	0.016885695	13	5	0	0	5	0	0	0
1700025N23Rik	-2.84851675	0.294572927	-3.343169782	0.01694465	17	3	0	0	0	0	0	2
Ccin	2.477225781	0.51426687	2.00136422	0.018287426	3	1	0	0	6	2	5	6
Trim75	2.128788729	0.388007556	2.46306721	0.018354781	1	2	0	0	8	1	4	7
Ripply2	2.320445922	0.370140494	2.532554638	0.018371818	1	1	0	1	11	1	6	3
Vwc2l	2.518872526	0.493454941	2.00136422	0.018400296	3	0	1	0	7	6	4	2
Npy5r	2.115183825	0.545062099	1.561475596	0.019093899	5	1	0	1	9	7	4	4
4921528O07Rik	2.049846032	0.238154542	2.722942494	0.019193629	0	2	1	0	12	6	4	2
1700026D08Rik	2.521257764	0.69639511	1.250582375	0.0193687	8	0	0	0	5	6	4	7
Gm20554	-3.127526578	0.29231162	-3.570523262	0.021281105	7	3	1	2	0	1	0	0
Rassf6	3.443904572	0.439128509	3.128626084	0.021356817	0	0	0	1	1	3	4	4
Itgb6	3.56661089	0.74929448	3.128626084	0.02221615	0	0	0	1	3	9	0	0
1810019D21Rik	Inf	0.381634606	5.404556064	0.022696717	0	0	0	0	5	2	2	2
S100z	Inf	0.398766503	5.404556064	0.022696717	0	0	0	0	5	1	2	3
Gpr82	#NAME?	0.324185669	-5.302204263	0.022696717	4	1	2	2	0	0	0	0
Wnt9b	Inf	0.389321302	5.404556064	0.022696717	0	0	0	0	5	1	3	2
Arhgap40	Inf	0.424349565	5.404556064	0.022696717	0	0	0	0	6	1	1	3
Il12rb1	Inf	0.3884442	5.270454498	0.022696717	0	0	0	0	2	2	3	3
Nr0b1	4.194051429	0.600321414	3.005936308	0.022696717	1	0	0	0	6	1	3	1
Neu2	Inf	0.420696488	5.404556064	0.022699568	0	0	0	0	7	2	1	1
Lin28a	Inf	0.440716443	5.404556064	0.02272097	0	0	0	0	7	0	3	1
Tmem139	Inf	0.419006752	5.404556064	0.02272097	0	0	0	0	5	1	0	5
Mirlet7i	#NAME?	0.344555957	-5.585047542	0.022736221	8	0	0	3	0	0	0	0
Ptpn20	3.996850257	0.584017978	3.241694912	0.022799603	1	0	0	0	11	1	0	1
C130021I20Rik	#NAME?	0.368004572	-5.708071717	0.022799603	11	0	0	1	0	0	0	0
Gm1653	Inf	0.469161653	5.527245841	0.022833228	0	0	0	0	11	1	0	0
Trim54	Inf	0.446645003	5.640314668	0.022863237	0	0	0	0	12	1	0	0
Myf5	Inf	0.479411492	5.640314668	0.022863237	0	0	0	0	12	0	1	0
Abcg3	Inf	0.786103136	4.957840633	0.023153848	0	0	0	0	0	8	0	0
Olfr652	3.121914289	0.305823454	3.535821571	0.02579544	0	1	0	0	7	3	4	2
1700011M02Rik	3.260764933	0.549356367	2.231939387	0.025822713	3	0	0	0	7	1	3	6
C330013F16Rik	3.189688591	0.315407486	3.444283983	0.025956988	0	1	0	0	2	2	4	7
Tmc1	3.02586606	0.342899555	3.346542576	0.025963215	0	0	1	0	2	2	6	4
Fam123c	3.516654232	0.744469574	1.851738207	0.026399484	3	0	0	0	0	8	2	3
Fgfbp1	3.490563	0.699389728	2.054327278	0.026436532	3	0	0	0	5	8	2	0
Ccl22	2.101142465	0.598122624	1.432937468	0.026498432	7	0	1	0	9	3	6	7
Hs3st6	2.542215247	0.459054131	2.313166362	0.027764324	2	0	1	0	7	4	2	5
Barx1	-2.370003593	0.291364779	-2.665637057	0.027822549	11	3	3	1	0	1	0	2
Gm4981	2.426542948	0.689825112	1.516234845	0.028066107	6	0	0	0	12	2	5	1
Olfr1510	2.595410048	0.462737074	2.231939387	0.028112024	1	0	0	2	2	4	3	8
Slc26a9	2.155433688	0.602890209	1.585722272	0.028443067	5	0	1	0	6	2	4	9
A630033H20Rik	-2.235815933	0.384851812	-2.30834775	0.02848862	2	7	1	4	0	2	1	0
Ripk4	2.049303303	0.662843206	1.652016069	0.029550451	3	0	2	1	3	12	3	4
Vmn2r-ps54	3.426648016	0.632380651	2.385423016	0.03480107	2	0	0	0	6	1	2	4
Mgst2	3.544267575	0.646277164	2.272354189	0.034831594	2	0	0	0	3	2	2	5
Rassf9	2.464245366	0.9256506	1.479604241	0.038113523	6	2	0	1	0	27	1	1
Epo	2.156960767	0.729337956	2.210149843	0.039181173	0	0	0	4	0	3	0	19
Tnfrsf13b	Inf	0.488325272	5.270454498	0.039749458	0	0	0	0	6	1	1	2
Prm1	4.189196158	0.673607195	2.723978732	0.039749458	1	0	0	0	3	2	3	1
4930428E07Rik	#NAME?	0.370961997	-5.302204263	0.039749458	5	2	0	2	0	0	0	0
Gm5082	-4.111571642	0.548482393	-3.051303059	0.039749458	5	0	2	2	1	0	0	0
Vmn2r85	Inf	0.506822087	5.270454498	0.039749458	0	0	0	0	7	1	1	1
Pla2g2e	Inf	0.500350068	5.270454498	0.039749458	0	0	0	0	6	1	0	3
Igfbp1	4.036968137	0.66429646	2.871834742	0.039749458	1	0	0	0	6	1	3	0
Vmn1r199	#NAME?	0.393979003	-5.45054633	0.039749458	8	0	1	1	0	0	0	0
4931440L10Rik	4.290076709	0.701075365	2.559220877	0.039749458	1	0	0	0	0	2	4	2
Actl7a	Inf	0.464133065	5.270454498	0.039749458	0	0	0	0	4	1	0	5
Clec2e	Inf	0.52877114	5.270454498	0.039749458	0	0	0	0	8	1	1	0
Tmem52	Inf	0.503308684	4.957840633	0.039749458	0	0	0	0	2	2	4	0
Slc22a2	#NAME?	0.403357952	-5.302204263	0.039749458	5	0	0	4	0	0	0	0
Dcpp1	#NAME?	0.381768283	-5.45054633	0.039749458	8	2	0	0	0	0	0	0
Ces5a	Inf	0.493454941	5.404556064	0.039757542	0	0	0	0	9	1	0	1
4930593A02Rik	4.267480523	0.705033711	2.559220877	0.039786568	1	0	0	0	1	2	5	0
Gm853	Inf	0.80475019	4.771811951	0.040121444	0	0	0	0	0	7	0	0
A530064D06Rik	-2.948524773	0.494435842	-2.203256012	0.040338794	5	3	2	3	2	0	0	1
Gm5544	2.300724176	0.475945273	2.679549675	0.040464225	0	0	0	2	10	2	2	2
Foxl2os	-2.382623011	0.431981173	-2.406301221	0.040516866	10	2	3	0	1	0	1	1
Vsx2	3.262645279	0.606763846	2.054327278	0.040550443	3	0	0	0	7	4	4	0
Lcn14	2.796096809	0.746107845	1.56788728	0.040567691	4	0	0	0	6	4	4	0
Tomm20l	2.405675545	0.513949935	2.490270681	0.040577889	0	0	0	2	3	1	3	7
Nepn	2.018089508	0.372458483	2.46306721	0.041600767	0	0	1	2	9	3	4	4
Vmo1	2.394068006	0.368069443	2.765624196	0.042153697	0	0	1	1	5	2	5	5
Them5	2.018421741	0.564979786	2.00136422	0.042208139	2	0	0	2	11	1	2	5
Myo1h	2.328503346	0.659636999	1.618576968	0.042225031	4	0	0	1	9	4	4	1
Lbp	2.43942005	0.855673821	1.8193418	0.044698033	13	6	0	11	12	102	5	2
